# Supplementary material for: On the Effect of pH, Temperature, and Surfactant Structure on Bovine Serum Albumin–Cationic/Anionic/Nonionic Surfactants Interactions in Cacodylate Buffer–Fluorescence Quenching Studies Supported by UV Spectrophotometry and CD Spectroscopy
Source: Int J Mol Sci. 2021 Dec 21;23(1):41. doi: 10.3390/ijms23010041 (PMC8744808; doi:10.3390/ijms23010041)
Supplement: Supplementary file 1 [file ijms-23-00041-s001.zip]

Archive with 1 entries (1 files):
- ijms-1489205-supplementary.pdf
